# Supplementary material for: Cryptic Prophages Contribution for Campylobacter jejuni and Campylobacter coli Introgression
Source: Microorganisms. 2022 Feb 26;10(3):516. doi: 10.3390/microorganisms10030516 (PMC8955182; doi:10.3390/microorganisms10030516)
Supplement: Supplementary file 1 [file microorganisms-10-00516-s001.zip › Table S1.xlsx]

## Sheet: Table S1
	Table S1. General characterization of the newly sequenced Campylobacter spp. isolates analysed in the present study
	A. Newly sequenced Campylobacter coli isolates
	Isolate	Year of Isolation	Host organism	Country of isolation	ST	CC	No. prophages detected*
	C. coli Cc1-NH-17	2017	poultry	Portugal	2177	ST-828	1
	C. coli Cc2-NH-17	2017	poultry	Portugal	2177	ST-828	1
	C. coli Cc3-NH-17	2017	poultry	Portugal	828	ST-828	0
	C. coli Cc4-NH-17	2017	poultry	Portugal	1595	ST-828	0
	C. coli Cc5-NH-17	2017	poultry	Portugal	829	ST-828	2
	C. coli Cc6-NH-17	2017	poultry	Portugal	829	ST-828	2
	C. coli Cc7-NH-17	2017	poultry	Portugal	1016	ST-828	0
	C. coli Cc8-NH-17	2017	poultry	Portugal	1016	ST-828	0
	C. coli Cc9-NH-17	2017	poultry	Portugal	10827	ST-828	0
	C. coli Cc10-NH-16	2016	poultry	Portugal	8104	ST-828	1
	C. coli Cc11-NH-16	2016	poultry	Portugal	832	ST-828	1
	C. coli Cc12-NH-16	2016	poultry	Portugal	828	ST-828	1
	C. coli Cc13-NH-16	2016	poultry	Portugal	832	ST-828	1
	C. coli Cc14-NH-17	2017	poultry	Portugal	828	ST-828	1
	C. coli Cc15-NH-17	2017	poultry	Portugal	828	ST-828	1
	C. coli Cc16-NH-17	2017	poultry	Portugal	828	ST-828	1
	C. coli Cc47-H-17	2017	human	Portugal	860	ST-828	1
	C. coli Cc48-H-17	2017	human	Portugal	832	ST-828	1
	C. coli Cc49-H-17	2017	human	Portugal	860	ST-828	1
	C. coli Cc50-H-17	2017	human	Portugal	2177	ST-828	1
	C. coli Cc51-H-18	2018	human	Portugal	1239	n.a.	1
	C. coli Cc52-H-18	2018	human	Portugal	828	ST-828	0
	C. coli Cc55-H-18	2018	human	Portugal	832	ST-828	1
	C. coli Cc56-H-18	2018	human	Portugal	1595	ST-828	1
	C. coli Cc57-H-18	2018	human	Portugal	10844a	ST-828	0
	C. coli Cc58-H-18	2018	human	Portugal	10844a	ST-828	1
	C. coli Cc59-H-18	2018	human	Portugal	10844a	ST-828	1
	C. coli Cc60-H-18	2018	human	Portugal	832	ST-828	2
	C. coli Cc61-H-18	2018	human	Portugal	8104	ST-828	1
	C. coli Cc62-H-18	2018	human	Portugal	832	ST-828	1
	C. coli Cc63-H-18	2018	human	Portugal	3016	ST-828	1
	C. coli Cc64-H-18	2018	human	Portugal	832	ST-828	1
	C. coli Cc65-H-18	2018	human	Portugal	832	ST-828	2
	C. coli Cc66-H-18	2018	human	Portugal	832	ST-828	1
	C. coli Cc67-H-18	2018	human	Portugal	832	ST-828	1
	C. coli Cc68-H-18	2018	human	Portugal	832	ST-828	1
	C. coli Cc69-H-18	2018	human	Portugal	3016	ST-828	1
	C. coli Cc70-H-18	2018	human	Portugal	860	ST-828	1
	C. coli Cc71-H-18	2018	human	Portugal	832	ST-828	0
	C. coli Cc72-H-18	2018	human	Portugal	10832a	n.a.	1
	C. coli Cc74-H-18	2018	human	Portugal	832	ST-828	1
	C. coli Cc75-H-18	2018	human	Portugal	832	ST-828	1
	C. coli Cc78-H-18	2018	human	Portugal	10833a	n.a.	1
	C. coli Cc79-H-18	2018	human	Portugal	3016	ST-828	1
	C. coli Cc80-NH-18	2018	poultry	Portugal	855	ST-828	1
	C. coli Cc81-NH-18	2018	poultry	Portugal	2177	ST-828	1
	C. coli Cc82-NH-18	2018	poultry	Portugal	828	ST-828	0
	C. coli Cc83-NH-18	2018	poultry	Portugal	860	ST-828	1
	C. coli Cc84-NH-18	2018	poultry	Portugal	860	ST-828	1
	C. coli Cc85-NH-18	2018	poultry	Portugal	860	ST-828	1
	C. coli Cc86-NH-18	2018	poultry	Portugal	860	ST-828	1
	C. coli Cc87-NH-18	2018	poultry	Portugal	3016	ST-828	1
	C. coli Cc88-NH-18	2018	poultry	Portugal	860	ST-828	0
	C. coli Cc89-NH-18	2018	poultry	Portugal	860	ST-828	0
	C. coli Cc90-NH-18	2018	poultry	Portugal	860	ST-828	1
	C. coli Cc91-NH-18	2018	poultry	Portugal	10844a	ST-828	1
	C. coli Cc92-NH-18	2018	poultry	Portugal	10844a	ST-828	1
	C. coli Cc94-NH-18	2018	poultry	Portugal	902	ST-828	0
	C. coli Cc95-NH-18	2018	poultry	Portugal	902	ST-828	0
	C. coli Cc96-NH-18	2018	poultry	Portugal	3017	ST-828	2
	C. coli Cc97-NH-18	2018	poultry	Portugal	3017	ST-828	2
	C. coli Cc98-NH-18	2018	poultry	Portugal	3017	ST-828	2
	C. coli Cc99-H-18	2018	human	Portugal	2177	ST-828	2
	C. coli Cc101-NH-18	2018	poultry	Portugal	828	ST-828	0
	C. coli Cc102-NH-18	2018	poultry	Portugal	860	ST-828	1
	C. coli Cc103-H-17	2017	human	Portugal	3017	ST-828	2
	C. coli Cc104-NH-18	2018	poultry	Portugal	10834a	n.a.	1
	C. coli Cc105-H-17	2017	human	Portugal	3017	ST-828	1
	C. coli Cc106-NH-13	2013	poultry	Portugal	8518	n.a.	1
	C. coli Cc107-H-16	2016	human	Portugal	9449	ST-1150	1
	C. coli Cc108-H-16	2016	human	Portugal	1413	ST-828	1
	C. coli Cc109-H-14	2014	human	Portugal	860	ST-828	0
	C. coli Cc110-H-18	2018	human	Portugal	10836a	ST-828	1
	C. coli Cc111-H-18	2018	human	Portugal	832	ST-828	1
	C. coli Cc112-H-18	2018	human	Portugal	10839a	ST-828	1
	C. coli Cc113-H-18	2018	human	Portugal	10838a	ST-1150	2
	C. coli Cj1CC-NH-16	2016	poultry	Portugal	860	ST-828	1
	C. coli Cj3CC-H-17	2017	human	Portugal	832	ST-828	0
	C. coli Cco550	2011	human	France	1191	ST-828	1
	C. coli Cco_F13-2	2007	poultry	Portugal	860	ST-828	1
	C. coli Cco1598-H-13	2013	poultry	Portugal	2097	ST-828	1
	C. coli Cco1809-H-14	2014	human	Portugal	2097	ST-828	1
	B. Newly sequenced Campylobacter jejuni isolates
	Isolate	Year of Isolation	Host organism	Country of isolation	ST	CC	No. prophages detected*
	C. jejuni Cj4-H-17	2017	human	Portugal	50	ST-21	1
	C. jejuni Cj5-H-17	2017	human	Portugal	10622	n.a.	1
	C. jejuni Cj6-NH-16	2016	poultry	Portugal	2036	ST-353	1
	C. jejuni Cj7-NH-16	2016	poultry	Portugal	2036	ST-353	1
	C. jejuni Cj8-NH-16	2016	poultry	Portugal	2036	ST-353	1
	C. jejuni Cj9-H-17	2017	human	Portugal	904	ST-607	1
	C. jejuni Cj10-NH-16	2016	poultry	Portugal	45	ST-45	0
	C. jejuni Cj11-NH-16	2016	poultry	Portugal	50	ST-21	0
	C. jejuni Cj12-NH-16	2016	poultry	Portugal	904	ST-607	1
	C. jejuni Cj14-NH-13	2013	poultry	Portugal	450	ST-446	2
	C. jejuni Cj15-H-17	2017	human	Portugal	354	ST-354	2
	C. jejuni Cj17-H-16	2016	human	Portugal	859	ST-443	0
	C. jejuni Cj18-H-16	2016	human	Portugal	904	ST-607	1
	C. jejuni Cj19-H-16	2016	human	Portugal	356	ST-353	1
	C. jejuni Cj25-H-18	2018	human	Portugal	50	ST-21	0
	C. jejuni Cj26-H-18	2018	human	Portugal	354	ST-354	2
	C. jejuni Cj29-H-18	2018	human	Portugal	1707	ST-607	1
	C. jejuni Cj30-H-18	2018	human	Portugal	148	ST-21	0
	C. jejuni Cje354-H-10	2010	human	Portugal	354	ST-354	1
	C. jejuni Cje1925-H	2014	human	Portugal	443	ST-443	1
	C. jejuni Cje2144-H	2015	human	Portugal	50	ST-21	1
	C. jejuni Cje2424-H	2016	human	France	19	ST-21	1
	ST, sequence-type;
	CC, clonal complex;
	n.a., not assigned;
	a, new MLST profile found during the present work;
	*, the identified CJIE1-, CCIE2- and CJIE4-like prophages received the name of its isolate of origin; when two prophages were found within the same isolate, both received the name of its isolate of origin and were numbered 1 and 2 (Table S4).
