# Supplementary material for: Cryptic Prophages Contribution for Campylobacter jejuni and Campylobacter coli Introgression
Source: Microorganisms. 2022 Feb 26;10(3):516. doi: 10.3390/microorganisms10030516 (PMC8955182; doi:10.3390/microorganisms10030516)
Supplement: Supplementary file 1 [file microorganisms-10-00516-s001.zip › Table S2.xlsx]

## Sheet: Table S2
	Table S2. Primer pairs used for phage circular DNA detection.
	Primer	Sequence*	Target gene	Expected amplicon size [bp]	Reference
	Campy_gln F	TTCATGGATGGCAACCTATTG	Campylobacter spp. glutamine synthetase	615	[71]
	Campy_gln R	GCTTTGGCATAAAAGTTGCAG
	CJIE1_CCIE1_MorphF	AGCTAAAGGATGGTTTGGGG	CJIE1-CCIE1 morphogenesis protein	513	present study
	CJIE1_CCIE1_MorphR	GCATTCTCTTTTGTCTTGGTTGC
	CJIE2_CCIE2_TerF	TGCAAGGTGAGAATATTTGGGG	CJIE2-CCIE2 terminase	483	present study
	CJIE2_CCIE2_TerR	CCGCATCGCTAACATCAGG
	* Primers targeting bacterial gene were previously described [71]. Primers targeting CJIE1-CCIE1 morphogenesis protein and CJIE2-CCIE2 terminase genes were designed using Primer 3 on the aligned genomes of CJIE1-, CJIE2-, CCIE1- and CCIE2-like prophages (MZ667637, MZ667636, MZ667638 and MZ667639, respecively) harbored by C. jejuni strains Cj7 and Cj18, and C. coli strains Cc84 and Cc11, respectiv…
