# Supplementary material for: Cryptic Prophages Contribution for Campylobacter jejuni and Campylobacter coli Introgression
Source: Microorganisms. 2022 Feb 26;10(3):516. doi: 10.3390/microorganisms10030516 (PMC8955182; doi:10.3390/microorganisms10030516)
Supplement: Supplementary file 1 [file microorganisms-10-00516-s001.zip › Table S3.xlsx]

## Sheet: Table S3
	Table S3 - Predicted annotated regions within CCIE1 (A) and CCIE2 (B) prophage genomes.
	A - CCIE1 prophage
	CDS	start	stop	sense	primary annotation	final general annotation
	1	1116	106	-	hypothetical protein	maintained
	2	1764	1132	-	Transcriptional regulator	phage repressor
	3	1909	2109	+	hypothetical protein	phage regulator
	4	2109	4181	+	hypothetical protein	integrase
	5	4252	5175	+	bacteriophage DNA transposition B protein	DNA transposition protein
	6	5179	5370	+	hypothetical protein	RNA Pol sigma factor
	7	5367	5552	+	hypothetical protein	maintained
	8	5611	5952	+	hypothetical protein	n-deoxyribosyltransferase
	9	6059	6544	+	host-nuclease inhibitor protein Gam, putative	phage regulator
	10	6541	6720	+	hypothetical protein	maintained
	11	6784	7056	+	hypothetical protein	maintained
	12	7053	7511	+	hypothetical protein	maintained
	13	7621	8583	+	hypothetical protein	putative helicase
	14	8580	8849	+	hypothetical protein	maintained
	15	8849	9541	+	hypothetical protein	maintained
	16	9538	9987	+	hypothetical protein	maintained
	17	10034	10309	+	hypothetical protein	maintained
	18	10414	10301	-	Endonuclease I precursor	dns nuclease
	19	10671	10576	-	Endonuclease I precursor	dns nuclease
	20	10764	11048	+	Putative DNA-binding protein	phage regulator
	21	12022	11045	-	Phage tail formation protein GpD	maintained
	22	12207	12016	-	Phage tail protein GpX	maintained
	23	12574	12200	-	Phage tail protein GpU	maintained
	24	13935	12700	-	Phage virion morphogenesis protein Mup30, F	minor capsid protein
	25	15308	13938	-	Phage protein Mup29, H	portal protein
	26	16988	15318	-	phage uncharacterized protein	terminase
	27	17470	16988	-	hypothetical protein	DNA binding protein
	28	17921	17463	-	hypothetical protein	phage neck/adaptor protein
	29	19014	18037	-	Phage head, major capsid protein E	maintained
	30	19544	19017	-	hypothetical protein	capsid protein
	31	20362	19547	-	Phage protein Mup32, I	phage protease
	32	20798	20364	-	hypothetical protein	tail completion protein
	33	20946	21335	+	hypothetical protein	endolysin
	34	21346	21687	+	hypothetical protein	maintained
	35	21684	21932	+	putative lipoprotein	holin-related protein
	36	21919	22041	+	hypothetical protein	holin-related protein
	37	22044	22358	+	Phage holin/antiholin component S	holin-related protein
	38	22358	22990	+	Phage baseplate assembly protein GpV	maintained
	39	22999	23190	+	hypothetical protein	maintained
	40	23187	23477	+	Phage baseplate assembly protein GpW	maintained
	41	23474	24640	+	Phage baseplate assembly protein GpJ	maintained
	42	24637	25257	+	Phage tail formation protein GpI	maintained
	43	25257	26291	+	Phage tail fiber protein GpH	maintained
	44	26301	26936	+	hypothetical protein	phage transcriptional factor
	45	26936	28693	+	hypothetical protein	radical SAM protein
	46	28686	29072	+	hypothetical protein	tail assembly protein
	47	29069	30082	+	hypothetical protein	maintained
	48	30093	31286	+	Phage tail sheath monomer GpFI	maintained
	49	31310	31819	+	Phage major tail tube protein GpFII	maintained
	50	31923	32162	+	Phage tail protein E	maintained
	51	32579	32274	-	hypothetical protein	maintained
	52	32621	34954	+	Phage tail length tape-measure protein GpT	maintained
	53	34958	35446	+	phage virion morphogenesis protein, putative	maintained
	54	35551	36366	+	Phage DNA adenine methylase	methylase
	55	36681	36394	-	hypothetical protein	maintained
	56	36955	36761	-	hypothetical protein	maintained
	57	37285	36965	-	hypothetical protein	maintained
	58	37995	37366	-	phage repressor protein, putative	phage repressor
	59	38178	38041	-	hypothetical protein	transcriptional regulator
	B - CCIE2 prophage
	CDS	start	stop	sense	primary annotation	final general annotation
	1	192	1391	+	hypothetical protein	integrase
	2	2092	1550	-	Pentapeptide repeat family protein	maintained
	3	2819	2094	-	Phage antirepressor protein	phage regulator
	4	3176	2946	-	hypothetical protein	phage regulator
	5	3567	3190	-	hypothetical protein	maintained
	6	3797	3564	-	hypothetical protein	maintained
	7	4100	3807	-	hypothetical protein	maintained
	8	4949	4110	-	hypothetical protein	maintained
	9	5758	5003	-	Adenine-specific methyltransferase	methylase
	10	6017	5739	-	hypothetical protein	maintained
	11	6708	5998	-	hypothetical protein	maintained
	12	7442	6708	-	hypothetical protein	maintained
	13	8156	7446	-	Phage antirepressor protein	phage regulator
	14	8768	8532	-	hypothetical protein	phage regulator
	15	9228	8770	-	Phage antirepressor protein	phage regulator
	16	9393	9271	-	hypothetical protein	maintained
	17	9547	9386	-	hypothetical protein	maintained
	18	9678	9586	-	hypothetical protein	maintained
	19	9889	9680	-	hypothetical protein	maintained
	20	10107	9892	-	hypothetical protein	endolysin
	21	11010	10156	-	hypothetical protein	recombinase/exonuclease
	22	11764	11000	-	DNA-binding protein Roi	phage regulator
	23	11943	11761	-	hypothetical protein	maintained
	24	12429	12277	-	hypothetical protein	maintained
	25	12680	12426	-	hypothetical protein	maintained
	26	12940	12671	-	hypothetical protein	maintained
	27	14038	13766	-	hypothetical protein	maintained
	28	14876	14274	-	hypothetical protein	maintained
	29	15703	14873	-	Rossmann fold nucleotide-binding protein	DNA uptake protein
	30	16502	15771	-	phage repressor protein, putative	phage regulator
	31	16643	16858	+	hypothetical protein	maintained
	32	17183	17013	-	hypothetical protein	maintained
	33	17684	17319	-	hypothetical protein	maintained
	34	17727	18761	+	hypothetical protein	maintained
	35	18772	19419	+	hypothetical protein	maintained
	36	19437	19817	+	hypothetical protein	resolvase
	37	19817	20203	+	hypothetical protein	maintained
	38	20200	21492	+	terminase B protein, putative	terminase
	39	21482	21754	+	hypothetical protein	maintained
	40	21735	23273	+	hypothetical protein	portal protein
	41	23266	23469	+	hypothetical protein	portal protein
	42	23459	24106	+	hypothetical protein	maintained
	43	24117	24497	+	hypothetical protein	maintained
	44	24762	25964	+	hypothetical protein	maintained
	45	25964	29158	+	hypothetical protein	maintained
	46	29468	29250	-	hypothetical protein	maintained
	47	29644	30312	+	Phage Rha protein	phage regulator
	48	30391	31425	+	hypothetical protein	capsid protein
	49	31425	31829	+	hypothetical protein	capsid protein
	50	31810	32004	+	hypothetical protein	maintained
	51	32007	33668	+	hypothetical protein	maintained
	52	33672	34280	+	hypothetical protein	tail fiber
	53	34348	34551	+	hypothetical protein	maintained
	54	34551	36281	+	hypothetical protein	maintained
	The RAST-predicted CDS within prophage genomes is shown. Start and stop positions in the genome are presented, jointly with the predicted CDS sense. Primary annotation retrieved from RAST and the final updated annotation upgraded with sequence and structural homology analysis is presented. Schematic representation of the genome annotation is shown in Figure 1
