# Supplementary material for: Cryptic Prophages Contribution for Campylobacter jejuni and Campylobacter coli Introgression
Source: Microorganisms. 2022 Feb 26;10(3):516. doi: 10.3390/microorganisms10030516 (PMC8955182; doi:10.3390/microorganisms10030516)
Supplement: Supplementary file 1 [file microorganisms-10-00516-s001.zip › Table S4.xlsx]

## Sheet: Table S4
	Table S4. General characterization of the prophages identified in the present study within Campylobacter spp. population
	A. CJIE1- and CCIE1-like prophages
	Prophage designation*	Isolate of origin	Isolate sequence type (ST)	Isolate clonal complex (CC)	5' Insertion Site	3' Insertion site	Prophage Lenght (bp)	Status	CJIE1 coverage (%)	prophage GC content (%)	Annotated coding regions	Endonuclease dns gene
	CjeCJ677CC002-H-05 prophage	Campylobacter jejuni strain CJ677CC002	677	ST-677	GTP-binding protein Era	Methyl-accepting chemotaxis signal transduction protein	37508	complete	82	30.4	65	complete
	CjeCJ677CC008-H-01 prophage	Campylobacter jejuni strain CJ677CC008	677	ST-677	GTP-binding protein Era	Hypothetical protein Cj0261c	37131	complete	82	30.4	63	complete
	CjeCJ677CC012-H-07 prophage	Campylobacter jejuni strain CJ677CC012	794	ST-677	GTP-binding protein Era	Di-tripeptide/cation symporter	37992	complete	82	30.3	66	complete
	CjeCJ677CC014-H-99 prophage 1	Campylobacter jejuni strain CJ677CC014	677	ST-677	GTP-binding protein Era	Methyl-accepting chemotaxis signal transduction protein	36758	complete	80	30.5	64	complete
	CjeCJ677CC016-H-09 prophage	Campylobacter jejuni strain CJ677CC016	677	ST-677	GTP-binding protein Era	Methyl-accepting chemotaxis signal transduction protein	37649	complete	82	30.4	66	complete
	CjeCJ677CC024-H-06 prophage	Campylobacter jejuni strain CJ677CC024	677	ST-677	GTP-binding protein Era	Methyl-accepting chemotaxis signal transduction protein	36487	complete	80	30.5	64	complete
	CjeCJ677CC026-H-99 prophage	Campylobacter jejuni strain CJ677CC026	677	ST-677	GTP-binding protein Era	Methyl-accepting chemotaxis signal transduction protein	36740	complete	80	30.5	64	complete
	CjeCJ677CC032-H-01 prophage 1	Campylobacter jejuni strain CJ677CC032	794	ST-677	GTP-binding protein Era	Methyl-accepting chemotaxis signal transduction protein	35615	complete	78	30.6	61	complete
	CjeCJ677CC033-H-02 prophage	Campylobacter jejuni strain CJ677CC033	794	ST-677	GTP-binding protein Era	Methyl-accepting chemotaxis signal transduction protein	35567	complete	78	30.6	62	complete
	CjeCJ677CC034-H-02 prophage	Campylobacter jejuni strain CJ677CC034	794	ST-677	GTP-binding protein Era	Methyl-accepting chemotaxis signal transduction protein	35943	complete	79	30.6	63	complete
	CjeCJ677CC036-H-04 prophage	Campylobacter jejuni strain CJ677CC036	677	ST-677	GTP-binding protein Era	Hypothetical protein Cj0261c	37131	complete	82	30.4	63	complete
	CjeCJ677CC039-H-01 prophage	Campylobacter jejuni strain CJ677CC039	677	ST-677	GTP-binding protein Era	Di-tripeptide/cation symporter	38280	complete	82	30.3	67	complete
	CjeCJ677CC041-H-01 prophage	Campylobacter jejuni strain CJ677CC041	794	ST-677	GTP-binding protein Era	Methyl-accepting chemotaxis signal transduction protein	35901	complete	79	30.6	62	complete
	CjeCJ677CC047-H-04 prophage	Campylobacter jejuni strain CJ677CC047	677	ST-677	GTP-binding protein Era	Di-tripeptide/cation symporter	38280	complete	82	30.3	67	complete
	CjeCJ677CC052-H-07 prophage	Campylobacter jejuni strain CJ677CC052	794	ST-677	GTP-binding protein Era	Methyl-accepting chemotaxis signal transduction protein	40263	complete	82	30.1	72	complete
	CjeCJ677CC058-H-04 prophage	Campylobacter jejuni strain CJ677CC058	677	ST-677	GTP-binding protein Era	Hypothetical protein Cj0261c	36470	complete	80	30.5	62	complete
	CjeCJ677CC059-H-04 prophage	Campylobacter jejuni strain CJ677CC059	677	ST-677	GTP-binding protein Era	Di-tripeptide/cation symporter	37899	complete	82	30.3	65	complete
	CjeCJ677CC061-H-04 prophage	Campylobacter jejuni strain CJ677CC061	677	ST-677	GTP-binding protein Era	Methyl-accepting chemotaxis signal transduction protein	37630	complete	82	30.4	66	complete
	CjeCJ677CC073-H-99 prophage 1	Campylobacter jejuni strain CJ677CC073	794	ST-677	GTP-binding protein Era	Methyl-accepting chemotaxis signal transduction protein	35615	complete	78	30.6	62	complete
	CjeCJ677CC078-H-05 prophage	Campylobacter jejuni strain CJ677CC078	677	ST-677	GTP-binding protein Era	Hypothetical protein Cj0261c	37131	complete	82	30.4	63	complete
	CjeCJ677CC085-H-98 prophage	Campylobacter jejuni strain CJ677CC085	794	ST-677	GTP-binding protein Era	Methyl-accepting chemotaxis signal transduction protein	40547	complete	81	30.2	72	complete
	CjeCJ677CC086-H-99 prophage	Campylobacter jejuni strain CJ677CC086	677	ST-677	GTP-binding protein Era	Methyl-accepting chemotaxis signal transduction protein	36760	complete	80	30.5	63	complete
	CjeCJ677CC092-H-04 prophage	Campylobacter jejuni strain CJ677CC092	677	ST-677	GTP-binding protein Era	Di-tripeptide/cation symporter	37946	complete	82	30.3	65	complete
	CjeCJ677CC095-H-07 prophage	Campylobacter jejuni strain CJ677CC095	677	ST-677	GTP-binding protein Era	Hypothetical protein Cj0261c	37112	complete	82	30.4	64	complete
	CjeCJ677CC100-H-06 prophage 1	Campylobacter jejuni strain CJ677CC100	677	ST-677	GTP-binding protein Era	Methyl-accepting chemotaxis signal transduction protein	36762	complete	80	30.5	64	complete
	CjeCJ677CC521-H-96 prophage 1	Campylobacter jejuni strain CJ677CC521	677	ST-677	GTP-binding protein Era	Methyl-accepting chemotaxis signal transduction protein	37478	complete	82	30.4	65	complete
	CjeCJ677CC523-H-96 prophage 1	Campylobacter jejuni strain CJ677CC523	677	ST-677	GTP-binding protein Era	Hypothetical protein Cj0261c	36520	complete	80	30.5	63	complete
	CjeCJ677CC526-H-99 prophage	Campylobacter jejuni strain CJ677CC526	677	ST-677	GTP-binding protein Era	Methyl-accepting chemotaxis signal transduction protein	36520	complete	80	30.5	64	complete
	CjeCJ677CC529-H-02 prophage	Campylobacter jejuni strain CJ677CC529	677	ST-677	GTP-binding protein Era	Methyl-accepting chemotaxis signal transduction protein	37086	complete	81	30.4	64	complete
	CjeCJ677CC531-H-02 prophage 1	Campylobacter jejuni strain CJ677CC531	677	ST-677	GTP-binding protein Era	Hypothetical protein Cj0261c	37220	complete	82	30.4	64	complete
	CjeCJ677CC533-H-02 prophage	Campylobacter jejuni strain CJ677CC533	677	ST-677	GTP-binding protein Era	Di-tripeptide/cation symporter	22236	complete	55	30.2	38	complete
	CjeCJ677CC534-H-02 prophage	Campylobacter jejuni strain CJ677CC534	677	ST-677	GTP-binding protein Era	Di-tripeptide/cation symporter	37984	complete	82	30.3	65	complete
	CjeCJ677CC535-H-03 prophage	Campylobacter jejuni strain CJ677CC535	677	ST-677	GTP-binding protein Era	Methyl-accepting chemotaxis signal transduction protein	36500	complete	80	30.5	64	complete
	CjeCJ677CC537-H-03 prophage	Campylobacter jejuni strain CJ677CC537	677	ST-677	GTP-binding protein Era	Methyl-accepting chemotaxis signal transduction protein	36483	complete	80	30.5	64	complete
	CjeCJ677CC538-H-06 prophage 1	Campylobacter jejuni strain CJ677CC538	677	ST-677	GTP-binding protein Era	Methyl-accepting chemotaxis signal transduction protein	35850	complete	79	30.5	62	complete
	CjeCJ677CC539-H-96 prophage	Campylobacter jejuni strain CJ677CC539	794	ST-677	GTP-binding protein Era	Methyl-accepting chemotaxis signal transduction protein	35644	complete	78	30.6	61	complete
	CjeCJ677CC540-H-96 prophage	Campylobacter jejuni strain CJ677CC540	794	ST-677	GTP-binding protein Era	Methyl-accepting chemotaxis signal transduction protein	35617	complete	78	30.6	62	complete
	CjeCJ677CC541-H-02 prophage	Campylobacter jejuni strain CJ677CC541	794	ST-677	GTP-binding protein Era	Methyl-accepting chemotaxis signal transduction protein	40205	complete	82	30.1	74	complete
	CjeCJ677CC542-H-02 prophage	Campylobacter jejuni strain CJ677CC542	794	ST-677	GTP-binding protein Era	Methyl-accepting chemotaxis signal transduction protein	35574	complete	78	30.6	62	complete
	CjeFDAARGOS_422-H prophage	Campylobacter jejuni strain FDAARGOS_422	883	ST-21	hypothetical protein	hypothetical protein	36905	complete	88	30.7	58	complete
	CjeH4-H-00 prophage	Campylobacter jejuni strain isolate_H4	21	ST-21	McrBC restriction endonuclease system, McrB subunit, putative	McrBC restriction endonuclease system, McrB subunit, putative	38908	complete	97	30	60	complete
	CjeKF042-H-11 prophage	Campylobacter jejuni strain KF042	50	ST-21	Uncharacterized membrane protein, YraQ family	Uncharacterized membrane protein, YraQ family	38542	complete	97	30.1	65	complete
	CjeRM1246-H prophage	Campylobacter jejuni strain RM1246-ERRC	45	ST-45	hypothetical protein	hypothetical protein	38398	complete	84	30.3	61	complete
	CjeSO-12-NH-14 prophage	Campylobacter jejuni strain SO-12	6788	ST-1332	putative periplasmic protein	putative periplasmic protein	38550	complete	97	30.1	59	complete
	CjeLMG9872-H-05 prophage	Campylobacter jejuni subsp. jejuni LMG 9872	677	ST-677	n.d.	n.d.	38757	scaffold	86	30.1	61	complete
	CjeRM3420-H-80 prophage	Campylobacter jejuni subsp. jejuni str. RM3420	22	ST-22	putative periplasmic protein	Phosphoglucomutase (EC 5.4.2.2) @ Phosphomannomutase (EC 5.4.2.8)	38550	complete	97	30.1	58	complete
	CjeRM3196-H-94 prophage	Campylobacter jejuni subsp. jejuni strain RM3196	362	ST-362	Integral membrane zinc-metalloprotease HP0382, M48 family	hypothetical protein	39001	complete	81	30.2	62	complete
	CjeRM3197-H-95 prophage	Campylobacter jejuni subsp. jejuni strain RM3197	362	ST-362	Integral membrane zinc-metalloprotease HP0382, M48 family	hypothetical protein	39041	complete	81	30.1	62	complete
	Cco_F13-C2-NH prophage	Campylobacter coli Cco_F13-C2-NH	860	ST-828	UPF0394 inner membrane protein YedE	UPF0033 protein YedF	38599	scaffold	81	30.4	60	partial
	Cco550-H prophage	Campylobacter coli Cco550-H	1191	ST-828	Major antigenic peptide PEB2 CDS	ATP-dependent DNA helicase UvrD/PcrA/Rep, epsilon proteobacterial type 1 CDS	38583	scaffold	75	30.5	61	complete
	Cc5-NH-17 prophage 1	Campylobacter coli Cc5-NH-17	829	ST-828	Cco1598-like prophage	Cco1598-like prophage	39401	not exact	81	30	64	partial
	Cc6-NH-17 prophage 1	Campylobacter coli Cc6-NH-17	829	ST-828	n.d.	Cco1598-like prophage	38025	not exact	77	30.4	62	partial
	Cc47-H-17 prophage	Campylobacter coli Cc47-H-17	860	ST-828	UPF0394 inner membrane protein YedE	UPF0033 protein YedF	38549	complete	81	30.4	60	partial
	Cc49-H-17 prophage	Campylobacter coli Cc49-H-17	860	ST-828	n.d.	n.d.	38088	scaffold	80	30.4	60	partial
	Cc56-H-18 prophage	Campylobacter coli Cc56-H-18	1595	ST-828	n.d.	n.d.	37559	scaffold	75	30.4	60	partial
	CCIE1 (Cc63-H-18) prophage	Campylobacter coli Cc63-H-18	3016	ST-828	Bis-ABC ATPase YbiT	putative lipoprotein	38556	complete	76	30.2	59	partial
	Cc68-H-18 prophage	Campylobacter coli Cc68-H-18	832	ST-828	n.d.	n.d.	35578	scaffold	78	30.6	62	partial
	Cc69-H-18 prophage	Campylobacter coli Cc69-H-18	3016	ST-828	Predicted hydrolase of the alpha/beta superfamily	Predicted hydrolase of the alpha/beta superfamily	35549	scaffold	78	30.4	65	partial
	Cc70-H-18 prophage	Campylobacter coli Cc70-H-18	860	ST-828	UPF0394 inner membrane protein YedE	n.d.	35179	scaffold	77	30.4	67	partial
	Cc79-H-18 prophage	Campylobacter coli Cc79-H-18	3016	ST-828	Predicted hydrolase of the alpha/beta superfamily	Predicted hydrolase of the alpha/beta superfamily	36645	scaffold	78	30.5	59	partial
	Cc80-NH-18 prophage	Campylobacter coli Cc80-NH-18	855	ST-828	n.d.	n.d.	37230	scaffold	75	30.1	60	partial
	Cc83-NH-18 prophage	Campylobacter coli Cc83-NH-18	860	ST-828	UPF0394 inner membrane protein YedE	UPF0033 protein YedF	37858	scaffold	80	30.4	59	partial
	Cc84-NH-18 prophage	Campylobacter coli Cc84-NH-18	860	ST-828	UPF0394 inner membrane protein YedE	UPF0033 protein YedF	38549	complete	81	30.3	60	partial
	Cc85-NH-18 prophage	Campylobacter coli Cc85-NH-18	860	ST-828	UPF0394 inner membrane protein YedE	UPF0033 protein YedF	38549	complete	81	30.3	60	partial
	Cc86-NH-18 prophage	Campylobacter coli Cc86-NH-18	860	ST-828	Predicted hydrolase of the alpha/beta superfamily	Predicted hydrolase of the alpha/beta superfamily	38420	complete	81	30.3	62	partial
	Cc87-NH-18 prophage	Campylobacter coli Cc87-NH-18	3016	ST-828	Predicted hydrolase of the alpha/beta superfamily	Predicted hydrolase of the alpha/beta superfamily	38420	complete	81	30.3	62	partial
	Cc90-NH-18 prophage	Campylobacter coli Cc90-NH-18	860	ST-828	UPF0394 inner membrane protein YedE	UPF0033 protein YedF	37706	scaffold	79	30.3	61	partial
	Cc96-NH-18 prophage 1	Campylobacter coli Cc96-NH-18	3017	ST-828	hypothetical protein	hypothetical protein	39319	complete	80	30.3	62	partial
	Cc97-NH-18 prophage 1	Campylobacter coli Cc97-NH-18	3017	ST-828	hypothetical protein	hypothetical protein	39318	complete	80	30.3	67	partial
	Cc98-NH-18 prophage 1	Campylobacter coli Cc98-NH-18	3017	ST-828	hypothetical protein	hypothetical protein	39318	complete	80	30.3	63	partial
	Cc99-NH-18 prophage 1	Campylobacter coli Cc99-NH-18	2177	ST-828	n.d.	n.d.	38903	scaffold	76	30.1	63	partial
	Cc102-NH-18 prophage	Campylobacter coli Cc102-NH-18	860	ST-828	UPF0394 inner membrane protein YedE	UPF0033 protein YedF	38549	complete	81	30.3	61	partial
	Cc103-H-17 prophage 1	Campylobacter coli Cc103-H-17	3017	ST-828	hypothetical protein	hypothetical protein	39319	complete	80	30.3	63	partial
	Cc104-NH-18 prophage	Campylobacter coli Cc104-NH-18	10834a	n.a.	n.d.	n.d.	39627	scaffold	81	30.2	63	partial
	Cc105-H-17 prophage	Campylobacter coli Cc105-H-17	3017	ST-828	hypothetical protein	Phosphate ABC transporter, ATP-binding protein PstB (TC 3.A.1.7.1)	40033	scaffold	80	30.1	63	partial
	Cc108-H-16 prophage	Campylobacter coli Cc108-H-16	1413	ST-828	n.d.	n.d.	36191	scaffold	70	30.5	54	complete
	Cj1Cc-NH-16 prophage	Campylobacter coli Cj1Cc-NH-16	860	ST-828	UPF0394 inner membrane protein YedE	UPF0033 protein YedF	38549	complete	81	30.3	60	partial
	Cje354-H-10 prophage	Campylobacter jejuni Cje354-H-10	354	ST-354	Possible restriction /modification enzyme CDS	Possible restriction /modification enzyme CDS	38648	scaffold	83	30.3	62	complete
	Cje1925-H prophage	Campylobacter jejuni Cje1925-H	443	ST-443	Phosphate ABC transporter, ATP-binding protein PstB (TC 3.A.1.7.1)	hypothetical protein	36217	scaffold	88	30.7	57	complete
	Cje2144-H prophage	Campylobacter jejuni Cje2144-H	50	ST-21	Xaa-Pro aminopeptidase (EC 3.4.11.9) CDS	Xaa-Pro aminopeptidase (EC 3.4.11.9) CDS	37949	scaffold	95	30.2	56	complete
	Cje2424-H prophage	Campylobacter jejuni Cje2424-H	19	ST-21	tRNA-guanine transglycosylase (EC 2.4.2.29) CDS	Magnesium and cobalt transport protein CorA CDS	37601	complete	94	30.3	54	complete
	Cj6-NH-16 prophage	Campylobacter jejuni Cj6-NH-16	2036	ST-353	Putative phosphatase	n.d.	38693	scaffold	82	30.1	56	complete
	Cj7-NH-16 prophage	Campylobacter jejuni Cj7-NH-16	2036	ST-353	Putative phosphatase	Putative phosphatase	38833	complete	82	30.1	58	complete
	Cj8-NH-16 prophage	Campylobacter jejuni Cj8-NH-16	2036	ST-353	Putative phosphatase	Putative phosphatase	38833	complete	82	30.1	58	complete
	Cj14-NH-13 prophage 1	Campylobacter jejuni Cj14-NH-13	450	ST-446	McrBC restriction endonuclease system, McrB subunit, putative	hypothetical protein	38460	scaffold	87	30.2	58	complete
	Cj15-H-17 prophage 1	Campylobacter jejuni Cj15-H-17	354	ST-354	MmgE/PrpD family protein, putative	Ferrous iron transporter FeoB	36665	scaffold	76	30.4	56	complete
	Cj26-H-18 prophage 1	Campylobacter jejuni Cj26-H-18	354	ST-354	MmgE/PrpD family protein, putative	Ferrous iron transporter FeoB	35927	scaffold	75	30.4	57	complete
	B. CJIE2- and CCIE2-like prophages
	Prophage designation*	Isolate of origin	Isolate sequence type (ST)	Isolate clonal complex (CC)	5' Insertion site	3' Insertion site	Prophage Lenght (bp)	Status	CCIE2 coverage (%)	prophage GC content (%)	Annotated coding regions	Endonuclease nucA gene
	CcoNCTC12885-NH-91 prophage	Campylobacter coli strain NCTC12885	1069	ST-828	tRNA-Leu-GAG	hypothetical protein	43272	complete	83	28.5	71	N.D.
	CjeCB354-NH-14 prophage	Campylobacter jejuni strain CB354	7836	ST-692	tRNA-Arg-CCT	hypothetical protein	36425	complete	63	27.6	57	N.D.
	CjeCJ017CCUA-H-01 prophage	Campylobacter jejuni strain CJ017CCUA	5673	n.a.	tRNA-Leu-GAG	Auxin efflux carrier family protein	39763	complete	78	27.6	60	complete
	CjeCJ018CCUA-H-02 prophage	Campylobacter jejuni strain CJ018CCUA	1972	n.a.	tRNA-Arg-CCT	hypothetical protein	37411	complete	57	27.4	61	N.D.
	CjeCJ515CC45-H-06 prophage	Campylobacter jejuni strain CJ515CC45	45	ST-45	tRNA-Arg-CCT	hypothetical protein	38743	complete	57	27.3	51	complete
	CjeCJ677CC010-H-07 prophage	Campylobacter jejuni strain CJ677CC010	677	ST-677	tRNA-Arg-CCT	hypothetical protein	40466	complete	65	27.5	57	complete
	CjeCJ677CC014-H-99 prophage 2	Campylobacter jejuni strain CJ677CC014	677	ST-677	tRNA-Arg-CCT	hypothetical protein	40107	complete	63	27.6	56	complete
	CjeCJ677CC032-H-01 prophage 2	Campylobacter jejuni strain CJ677CC032	794	ST-677	tRNA-Arg-CCT	hypothetical protein	39669	complete	57	27.2	52	complete
	CjeCJ677CC073-H-99 prophage 2	Campylobacter jejuni strain CJ677CC073	794	ST-677	tRNA-Arg-CCT	hypothetical protein	36772	complete	53	27.5	48	complete
	CjeCJ677CC100-H-06 prophage 2	Campylobacter jejuni strain CJ677CC100	677	ST-677	tRNA-Arg-CCT	hypothetical protein	39669	complete	57	27.2	52	complete
	CjeCJ677CC521-H-96 prophage 2	Campylobacter jejuni strain CJ677CC521	677	ST-677	tRNA-Arg-CCT	hypothetical protein	39173	complete	57	27.5	54	complete
	CjeCJ677CC523-H-96 prophage 2	Campylobacter jejuni strain CJ677CC523	677	ST-677	tRNA-Arg-CCT	hypothetical protein	39173	complete	57	27.5	54	complete
	CjeCJ677CC530-H-02 prophage	Campylobacter jejuni strain CJ677CC530	677	ST-677	tRNA-Arg-CCT	hypothetical protein	39173	complete	57	27.5	54	complete
	CjeCJ677CC531-H-02 prophage 2	Campylobacter jejuni strain CJ677CC531	677	ST-677	tRNA-Arg-CCT	hypothetical protein	39909	complete	65	27.6	56	complete
	CjeCJ677CC538-H-06 prophage 2	Campylobacter jejuni strain CJ677CC538	677	ST-677	tRNA-Leu-GAG	Auxin efflux carrier family protein	45680	complete	63	28	58	complete
	CjeSO-14-NH-14 prophage	Campylobacter jejuni strain SO-14	4776	ST-692	tRNA-Arg-CCT	hypothetical protein	40158	complete	61	27.3	54	complete
	CjeSO-17-NH-14 prophage	Campylobacter jejuni strain SO-17	7842	ST-692	tRNA-Arg-CCT	hypothetical protein	39584	complete	60	27.4	56	partial
	CjeSO-26-NH-14 prophage	Campylobacter jejuni strain SO-26	4776	ST-692	tRNA-Arg-CCT	hypothetical protein	40158	complete	61	27.3	54	complete
	CjeSO-37-NH-14 prophage	Campylobacter jejuni strain SO-37	2839	n.a.	tRNA-Arg-CCT	hypothetical protein	36762	scaffold	61	27.2	51	partial
	CjeXZJ48-NH-14 prophage	Campylobacter jejuni strain XZJ48	7512	ST-353	tRNA-Arg-CCT	hypothetical protein	40095	complete	59	27.3	53	complete
	CjeXZJ52-NH-14 prophage	Campylobacter jejuni strain XZJ52	7512	ST-353	tRNA-Arg-CCT	hypothetical protein	39930	complete	59	27.3	53	complete
	CjeCFSAN065355-NH-00 prophage	Campylobacter jejuni subsp. jejuni strain CFSAN065355	2042	n.a.	n.d.	n.d.	39262	scaffold	62	27.4	52	complete
	CjeHPC5-NH-01 prophage	Campylobacter jejuni subsp. jejuni strain HPC5	356	ST-353	tRNA-Arg-CCT	hypothetical protein	38439	complete	64	27.9	66	N.D.
	CjeMTVDSCj20-NH-13 prophage	Campylobacter jejuni subsp. jejuni strain MTVDSCj20	8785	ST-45	tRNA-Arg-CCT	hypothetical protein	37348	complete	54	27.7	52	complete
	CCIE2 (Cco1598-H-13) prophage	Campylobacter coli Cco1598-H-13	2097	ST-828	tRNA-Leu-GAG	hypothetical protein	36356	scaffold	100	28.5	54	N.D.
	Cco1809-H-14 prophage	Campylobacter coli Cco1809-H-14	2097	ST-828	tRNA-Leu-GAG	hypothetical protein	40353	scaffold	99	28.6	61	N.D.
	Cc1-NH-17 prophage	Campylobacter coli Cc1-NH-17	2177	ST-828	tRNA-Leu-GAG	hypothetical protein	28589	scaffold	58	28.1	45	N.D.
	Cc2-NH-17 prophage	Campylobacter coli Cc2-NH-17	2177	ST-828	tRNA-Leu-GAG	n.d.	31850	incomplete	60	28	52	N.D.
	Cc5-NH-17 prophage 2	Campylobacter coli Cc5-NH-17	829	ST-828	tRNA-Leu-GAG	hypothetical protein	40412	scaffold	73	28.6	58	complete
	Cc6-NH-17 prophage 2	Campylobacter coli Cc6-NH-17	829	ST-828	tRNA-Leu-GAG	hypothetical protein	41937	scaffold	73	28.5	61	complete
	Cc10-NH-16 prophage	Campylobacter coli Cc10-NH-16	8104	ST-828	tRNA-Leu-GAG	hypothetical protein	39628	scaffold	63	28.1	57	N.D.
	Cc11-NH-16 prophage	Campylobacter coli Cc11-NH-16	832	ST-828	tRNA-Leu-GAG	hypothetical protein	40951	complete	63	28	62	N.D.
	Cc12-NH-16 prophage	Campylobacter coli Cc12-NH-16	828	ST-828	tRNA-Leu-GAG	hypothetical protein	38083	scaffold	74	28	58	N.D.
	Cc13-NH-16 prophage	Campylobacter coli Cc13-NH-16	832	ST-828	tRNA-Leu-GAG	hypothetical protein	32527	scaffold	59	28.2	52	N.D.
	Cc14-NH-17 prophage	Campylobacter coli Cc14-NH-17	828	ST-828	tRNA-Leu-GAG	hypothetical protein	39864	scaffold	73	28.4	69	N.D.
	Cc15-NH-17 prophage	Campylobacter coli Cc15-NH-17	828	ST-828	tRNA-Leu-GAG	hypothetical protein	42523	scaffold	71	28	73	N.D.
	Cc16-NH-17 prophage	Campylobacter coli Cc16-NH-17	828	ST-828	tRNA-Leu-GAG	hypothetical protein	40683	scaffold	76	28.4	67	N.D.
	Cc48-H-17 prophage	Campylobacter coli Cc48-H-17	832	ST-828	tRNA-Leu-GAG	hypothetical protein	40951	complete	63	28	62	N.D.
	Cc50-H-17 prophage	Campylobacter coli Cc50-H-17	2177	ST-828	tRNA-Leu-GAG	n.d.	26642	scaffold	57	28.6	42	N.D.
	Cc51-H-18 prophage	Campylobacter coli Cc51-H-18	1239	n.a.	tRNA-Leu-GAG	hypothetical protein	39824	complete	77	28.4	68	N.D.
	Cc55-H-18 prophage	Campylobacter coli Cc55-H-18	832	ST-828	tRNA-Leu-GAG	hypothetical protein	40951	complete	63	28	62	N.D.
	Cc58-H-18 prophage	Campylobacter coli Cc58-H-18	10844a	ST-828	tRNA-Leu-GAG	hypothetical protein	40079	complete	63	28	58	N.D.
	Cc59-H-18 prophage	Campylobacter coli Cc59-H-18	10844a	ST-828	tRNA-Leu-GAG	hypothetical protein	28681	scaffold	50	28.8	40	N.D.
	Cc60-H-18 prophage 2	Campylobacter coli Cc60-H-18	832	ST-828	tRNA-Leu-GAG	hypothetical protein	40787	scaffold	63	28.1	62	N.D.
	Cc61-H-18 prophage	Campylobacter coli Cc61-H-18	8104	ST-828	tRNA-Leu-GAG	hypothetical protein	30541	scaffold	52	28.6	42	N.D.
	Cc62-H-18 prophage	Campylobacter coli Cc62-H-18	832	ST-828	tRNA-Leu-GAG	n.d.	34312	scaffold	58	28.5	53	N.D.
	Cc64-H-18 prophage	Campylobacter coli Cc64-H-18	832	ST-828	tRNA-Leu-GAG	hypothetical protein	40951	complete	63	28	62	N.D.
	Cc65-H-18 prophage 2	Campylobacter coli Cc65-H-18	832	ST-828	tRNA-Leu-GAG	hypothetical protein	40714	scaffold	63	28.1	62	N.D.
	Cc66-H-18 prophage	Campylobacter coli Cc66-H-18	832	ST-828	tRNA-Leu-GAG	hypothetical protein	40735	scaffold	63	28.1	63	N.D.
	Cc67-H-18 prophage	Campylobacter coli Cc67-H-18	832	ST-828	tRNA-Leu-GAG	hypothetical protein	40951	complete	63	28	62	N.D.
	Cc74-H-18 prophage	Campylobacter coli Cc74-H-18	832	ST-828	tRNA-Leu-GAG	hypothetical protein	40951	complete	63	28	62	N.D.
	Cc75-H-18 prophage	Campylobacter coli Cc75-H-18	832	ST-828	tRNA-Leu-GAG	hypothetical protein	40951	complete	63	28	62	N.D.
	Cc78-H-18 prophage	Campylobacter coli Cc78-H-18	10833a	n.a.	tRNA-Leu-GAG	n.d.	29748	scaffold	50	28.6	39	N.D.
	Cc81-NH-18 prophage	Campylobacter coli Cc81-NH-18	2177	ST-828	tRNA-Leu-GAG	n.d.	31920	incomplete	59	28	54	N.D.
	Cc91-NH-18 prophage	Campylobacter coli Cc91-NH-18	10844a	ST-828	tRNA-Leu-GAG	hypothetical protein	39630	scaffold	63	28.1	57	N.D.
	Cc92-NH-18 prophage	Campylobacter coli Cc92-NH-18	10844a	ST-828	tRNA-Leu-GAG	n.d.	32779	scaffold	55	28.4	47	N.D.
	Cc96-NH-18 prophage 2	Campylobacter coli Cc96-NH-18	3017	ST-828	tRNA-Leu-GAG	hypothetical protein	40725	scaffold	73	28.6	62	complete
	Cc97-NH-18 prophage 2	Campylobacter coli Cc97-NH-18	3017	ST-828	tRNA-Leu-GAG	hypothetical protein	40851	scaffold	73	28.6	61	complete
	Cc98-NH-18 prophage 2	Campylobacter coli Cc98-NH-18	3017	ST-828	tRNA-Leu-GAG	hypothetical protein	40823	scaffold	73	28.6	61	complete
	Cc99-NH-18 prophage 2	Campylobacter coli Cc99-NH-18	2177	ST-828	tRNA-Leu-GAG	n.d.	31870	incomplete	59	28	51	N.D.
	Cc103-H-17 prophage 2	Campylobacter coli Cc103-H-17	3017	ST-828	tRNA-Leu-GAG	hypothetical protein	40823	scaffold	73	28.5	61	complete
	Cc106-NH-13 prophage	Campylobacter coli Cc106-NH-13	8518	n.a.	tRNA-Leu-GAG	n.d.	37446	scaffold	70	28.7	64	N.D.
	Cc107-H-16 prophage	Campylobacter coli Cc107-H-16	9449	ST-1150	tRNA-Leu-GAG	hypothetical protein	43049	complete	78	28.4	73	N.D.
	Cc110-H-18 prophage	Campylobacter coli Cc110-H-18	10836a	ST-828	tRNA-Leu-GAG	hypothetical protein	40079	complete	63	28	58	N.D.
	Cc111-H-18 prophage	Campylobacter coli Cc111-H-18	832	ST-828	tRNA-Leu-GAG	hypothetical protein	40521	scaffold	63	28	61	N.D.
	Cc112-H-18 prophage	Campylobacter coli Cc112-H-18	10839a	ST-828	tRNA-Leu-GAG	hypothetical protein	40276	scaffold	67	28.4	62	N.D.
	Cc113-H-18 prophage 2	Campylobacter coli Cc113-H-18	10838a	ST-1150	tRNA-Leu-GAG	hypothetical protein	34669	scaffold	59	28.4	59	N.D.
	Cj4-H-17 prophage	Campylobacter jejuni Cj4-H-17	50	ST-21	tRNA-Arg-CCT	hypothetical protein	38613	scaffold	57	27.5	52	N.D.
	Cj5-H-17 prophage	Campylobacter jejuni Cj5-H-17	10622	n.a.	tRNA-Arg-CCT	hypothetical protein	39974	scaffold	67	27.4	63	partial
	Cj9-H-17 prophage	Campylobacter jejuni Cj9-H-17	904	ST-607	tRNA-Arg-CCT	hypothetical protein	42721	scaffold	65	27.9	74	N.D.
	Cj12-NH-16 prophage	Campylobacter jejuni Cj12-NH-16	904	ST-607	tRNA-Arg-CCT	hypothetical protein	37092	scaffold	60	28	62	N.D.
	Cj14-NH-13 prophage 2	Campylobacter jejuni Cj14-NH-13	450	ST-446	tRNA-Arg-CCT	hypothetical protein	38755	complete	67	27.9	61	N.D.
	Cj15-H-17 prophage 2	Campylobacter jejuni Cj15-H-17	354	ST-354	tRNA-Arg-CCT	hypothetical protein	33261	scaffold	53	27.8	46	N.D.
	Cj18-H-16 prophage	Campylobacter jejuni Cj18-H-16	904	ST-607	tRNA-Arg-CCT	hypothetical protein	40966	complete	66	27.7	69	N.D.
	Cj19-H-16 prophage	Campylobacter jejuni Cj19-H-16	356	ST-353	tRNA-Arg-CCT	hypothetical protein	38438	complete	64	28	64	N.D.
	Cj26-H-17 prophage 2	Campylobacter jejuni Cj26-H-18	354	ST-354	tRNA-Arg-CCT	hypothetical protein	40400	scaffold	59	27.4	56	N.D.
	Cj29-H-18 prophage	Campylobacter jejuni Cj29-H-18	1707	ST-607	tRNA-Arg-CCT	hypothetical protein	41203	complete	66	27.7	66	N.D.
	C. CJIE4-like prophages
	Prophage designation*	Isolate of origin	Isolate sequence type (ST)	Isolate clonal complex (CC)	5' Insertion Site	3' Insertion site	Prophage Lenght (bp)	Status	CJIE4 coverage (%)	prophage GC content (%)	Annotated coding regions	Endonuclease nucA gene
	CcoCVM41970-H-11 prophage	Campylobacter coli CVM 41970	8173	n.a.	n.d.	n.d.	29908	scaffold	60	28.8	41	N.D.
	CjeRC013-NH-11 prophage	Campylobacter jejuni RC013	574	ST-574	n.d.	tRNA-Phe-GAA	36725	scaffold	84	28.6	53	complete
	CjePUCV-2-H-18 prophage	Cam+B5:K8bacter jejuni strain PUCV-2	353	ST-353	tRNA-Met-CAT	tRNA-Phe-GAA	37765	complete	95	28.3	55	N.D.
	Cje51037-NH prophage	Campylobacter jejuni strain 51037	939	ST-353	n.d.	n.d.	37989	scaffold	95	28.3	54	N.D.
	Cje00-6200-H-00 prophage	Campylobacter jejuni subsp. jejuni strain 00-6200	806	ST-21	tRNA-Met-CAT	tRNA-Phe-GAA	36647	complete	84	28.7	54	complete
	CjeCFSAN065299-H-03 prophage	Campylobacter jejuni subsp. jejuni strain CFSAN065299	353	ST-353	tRNA-Met-CAT	tRNA-Phe-GAA	36229	complete	85	28.8	52	complete
	CjeCFSAN065409-NH-15 prophage	Campylobacter jejuni subsp. jejuni strain CFSAN065409	353	ST-353	tRNA-Met-CAT	tRNA-Phe-GAA	37767	complete	95	28.3	55	N.D.
	CjeCFSAN065410-NH-15 prophage	Campylobacter jejuni subsp. jejuni strain CFSAN065410	353	ST-353	tRNA-Met-CAT	tRNA-Phe-GAA	37767	complete	95	28.3	54	N.D.
	CjeCFSAN065411-NH-15 prophage	Campylobacter jejuni subsp. jejuni strain CFSAN065411	353	ST-353	tRNA-Met-CAT	tRNA-Phe-GAA	37767	complete	95	28.3	54	N.D.
	Cc60-H-18 prophage 1	Campylobacter coli Cc60-H-18	832	ST-828	n.d.	hypothetical protein	37707	scaffold	95	28.3	55	N.D.
	Cc65-H-18 prophage 1	Campylobacter coli Cc65-H-18	832	ST-828	tRNA-Met-CAT	n.d.	39633	scaffold	93	28.2	57	N.D.
	Cc72-H-18 prophage	Campylobacter coli Cc72-H-18	10832a	n.a.	n.d.	n.d.	28090	scaffold	69	29.8	45	N.D.
	Cc113-H-18 prophage 1	Campylobacter coli Cc113-H-18	10838a	ST-1150	tRNA-Met-CAT	hypothetical protein	42265	scaffold	78	28.4	66	complete
	a, new MLST profile found during the present work;
	n.a., not assigned
	n.d., not determined;
	N.D., not detected.
	*, the identified prophages received the name of its isolate of origin; when two prophages were found within the same isolate, both received the name of its isolate of origin and were numbered 1 and 2.
