# Supplementary material for: Cryptic Prophages Contribution for Campylobacter jejuni and Campylobacter coli Introgression
Source: Microorganisms. 2022 Feb 26;10(3):516. doi: 10.3390/microorganisms10030516 (PMC8955182; doi:10.3390/microorganisms10030516)
Supplement: Supplementary file 1 [file microorganisms-10-00516-s001.zip › Table S5.xlsx]

## Sheet: Table S5
	Table S5. General characterization of database isolates harboring prophages
	A. Database isolates harboring CJIE1- or CCIE1-like prophages
	Isolate of origin	Host of isolation	Country of isolation	ST	CC	Isolate GenBank Accession	Prophage detected*
	Campylobacter jejuni strain CJ677CC002	human	Finland	677	ST-677	CP010472.1	CjeCJ677CC002-H-05 prophage
	Campylobacter jejuni strain CJ677CC008	human	Finland	677	ST-677	CP010465.1	CjeCJ677CC008-H-01 prophage
	Campylobacter jejuni strain CJ677CC012	human	Finland	794	ST-677	CP010487.1	CjeCJ677CC012-H-07 prophage
	Campylobacter jejuni strain CJ677CC014	human	Finland	677	ST-677	CP010502.1	CjeCJ677CC014-H-99 prophage 1
	Campylobacter jejuni strain CJ677CC016	human	Finland	677	ST-677	CP010481.1	CjeCJ677CC016-H-09 prophage
	Campylobacter jejuni strain CJ677CC024	human	Finland	677	ST-677	CP010467.1	CjeCJ677CC024-H-06 prophage
	Campylobacter jejuni strain CJ677CC026	human	Finland	677	ST-677	CP010470.1	CjeCJ677CC026-H-99 prophage
	Campylobacter jejuni strain CJ677CC032	human	Finland	794	ST-677	CP010496.1	CjeCJ677CC032-H-01 prophage 1
	Campylobacter jejuni strain CJ677CC033	human	Finland	794	ST-677	CP010497.1	CjeCJ677CC033-H-02 prophage
	Campylobacter jejuni strain CJ677CC034	human	Finland	794	ST-677	CP010484.1	CjeCJ677CC034-H-02 prophage
	Campylobacter jejuni strain CJ677CC036	human	Finland	677	ST-677	CP010479.1	CjeCJ677CC036-H-04 prophage
	Campylobacter jejuni strain CJ677CC039	human	Finland	677	ST-677	CP010503.1	CjeCJ677CC039-H-01 prophage
	Campylobacter jejuni strain CJ677CC041	human	Finland	794	ST-677	CP010482.1	CjeCJ677CC041-H-01 prophage
	Campylobacter jejuni strain CJ677CC047	human	Finland	677	ST-677	CP010459.1	CjeCJ677CC047-H-04 prophage
	Campylobacter jejuni strain CJ677CC052	human	Finland	794	ST-677	CP010505.1	CjeCJ677CC052-H-07 prophage
	Campylobacter jejuni strain CJ677CC058	human	Finland	677	ST-677	CP010460.1	CjeCJ677CC058-H-04 prophage
	Campylobacter jejuni strain CJ677CC059	human	Finland	677	ST-677	CP010494.1	CjeCJ677CC059-H-04 prophage
	Campylobacter jejuni strain CJ677CC061	human	Finland	677	ST-677	CP010511.1	CjeCJ677CC061-H-04 prophage
	Campylobacter jejuni strain CJ677CC073	human	Finland	794	ST-677	CP010475.1	CjeCJ677CC073-H-99 prophage 1
	Campylobacter jejuni strain CJ677CC078	human	Finland	677	ST-677	CP010507.1	CjeCJ677CC078-H-05 prophage
	Campylobacter jejuni strain CJ677CC085	human	Finland	794	ST-677	CP010504.1	CjeCJ677CC085-H-98 prophage
	Campylobacter jejuni strain CJ677CC086	human	Finland	677	ST-677	CP010485.1	CjeCJ677CC086-H-99 prophage
	Campylobacter jejuni strain CJ677CC092	human	Finland	677	ST-677	CP010488.1	CjeCJ677CC092-H-04 prophage
	Campylobacter jejuni strain CJ677CC095	human	Finland	677	ST-677	CP010486.1	CjeCJ677CC095-H-07 prophage
	Campylobacter jejuni strain CJ677CC100	human	Finland	677	ST-677	CP010462.1	CjeCJ677CC100-H-06 prophage 1
	Campylobacter jejuni strain CJ677CC521	human	Finland	677	ST-677	CP010476.1	CjeCJ677CC521-H-96 prophage 1
	Campylobacter jejuni strain CJ677CC523	human	Finland	677	ST-677	CP010508.1	CjeCJ677CC523-H-96 prophage 1
	Campylobacter jejuni strain CJ677CC526	human	Finland	677	ST-677	CP010477.1	CjeCJ677CC526-H-99 prophage
	Campylobacter jejuni strain CJ677CC529	human	Finland	677	ST-677	CP010491.1	CjeCJ677CC529-H-02 prophage
	Campylobacter jejuni strain CJ677CC531	human	Finland	677	ST-677	CP010492.1	CjeCJ677CC531-H-02 prophage 1
	Campylobacter jejuni strain CJ677CC533	human	Finland	677	ST-677	CP010458.1	CjeCJ677CC533-H-02 prophage
	Campylobacter jejuni strain CJ677CC534	human	Finland	677	ST-677	CP010473.1	CjeCJ677CC534-H-02 prophage
	Campylobacter jejuni strain CJ677CC535	human	Finland	677	ST-677	CP010483.1	CjeCJ677CC535-H-03 prophage
	Campylobacter jejuni strain CJ677CC537	human	Finland	677	ST-677	CP010498.1	CjeCJ677CC537-H-03 prophage
	Campylobacter jejuni strain CJ677CC538	human	Finland	677	ST-677	CP010495.1	CjeCJ677CC538-H-06 prophage 1
	Campylobacter jejuni strain CJ677CC539	human	Finland	794	ST-677	CP010457.1	CjeCJ677CC539-H-96 prophage
	Campylobacter jejuni strain CJ677CC540	human	Finland	794	ST-677	CP010509.1	CjeCJ677CC540-H-96 prophage
	Campylobacter jejuni strain CJ677CC541	human	Finland	794	ST-677	CP010466.1	CjeCJ677CC541-H-02 prophage
	Campylobacter jejuni strain CJ677CC542	human	Finland	794	ST-677	CP010499.1	CjeCJ677CC542-H-02 prophage
	Campylobacter jejuni strain FDAARGOS_422	human	United States	883	ST-21	CP023867.1	CjeFDAARGOS_422-H prophage
	Campylobacter jejuni strain isolate_H4	human	Canada	21	ST-21	NFOM01000041.1	CjeH4-H-00 prophage
	Campylobacter jejuni strain KF042	human	Poland	50	ST-21	RDSP01000004.1	CjeKF042-H-11 prophage
	Campylobacter jejuni strain RM1246-ERRC	human	United States	45	ST-45	CP022470.1	CjeRM1246-H prophage
	Campylobacter jejuni strain SO-12	duck	Finland	6788	ST-1332	PQZK01000002.1	CjeSO-12-NH-14 prophage
	Campylobacter jejuni subsp. jejuni LMG 9872	human	Sweden	677	ST-677	AIPM01000033.1	CjeLMG9872-H-05 prophage
	Campylobacter jejuni subsp. jejuni str. RM3420	human	Canada	22	ST-22	CP017456.1	CjeRM3420-H-80 prophage
	Campylobacter jejuni subsp. jejuni strain RM3196	human	South Africa	362	ST-362	CP012690.1	CjeRM3196-H-94 prophage
	Campylobacter jejuni subsp. jejuni strain RM3197	human	South Africa	362	ST-362	CP012689.1	CjeRM3197-H-95 prophage
	B. Database isolates harboring CJIE2- or CCIE2-like prophages
	Isolate of origin	Host of isolation	Country of isolation	ST	CC	Isolate GenBank Accession	Prophage designation
	Campylobacter coli strain NCTC12885	pig	Australia	1069	ST-828	UFUK01000000	CcoNCTC12885-NH-91 prophage
	Campylobacter jejuni strain CB354	jackdow	Finland	7836	ST-692	PRAT01000000	CjeCB354-NH-14 prophage
	Campylobacter jejuni strain CJ017CCUA	human	Finland	5673	n.a.	CP012212	CjeCJ017CCUA-H-01 prophage
	Campylobacter jejuni strain CJ018CCUA	human	Finland	1972	n.a.	CP012221	CjeCJ018CCUA-H-02 prophage
	Campylobacter jejuni strain CJ515CC45	human	Finland	45	ST-45	CP012210	CjeCJ515CC45-H-06 prophage
	Campylobacter jejuni strain CJ677CC010	human	Finland	677	ST-677	CP010478	CjeCJ677CC010-H-07 prophage
	Campylobacter jejuni strain CJ677CC014	human	Finland	677	ST-677	CP010502	CjeCJ677CC014-H-99 prophage 2
	Campylobacter jejuni strain CJ677CC032	human	Finland	794	ST-677	CP010496	CjeCJ677CC032-H-01 prophage 2
	Campylobacter jejuni strain CJ677CC073	human	Finland	794	ST-677	CP010475	CjeCJ677CC073-H-99 prophage 2
	Campylobacter jejuni strain CJ677CC100	human	Finland	677	ST-677	CP010462	CjeCJ677CC100-H-06 prophage 2
	Campylobacter jejuni strain CJ677CC521	human	Finland	677	ST-677	CP010476	CjeCJ677CC521-H-96 prophage 2
	Campylobacter jejuni strain CJ677CC523	human	Finland	677	ST-677	CP010508	CjeCJ677CC523-H-96 prophage 2
	Campylobacter jejuni strain CJ677CC530	human	Finland	677	ST-677	CP010489	CjeCJ677CC530-H-02 prophage
	Campylobacter jejuni strain CJ677CC531	human	Finland	677	ST-677	CP010492	CjeCJ677CC531-H-02 prophage 2
	Campylobacter jejuni strain CJ677CC538	human	Finland	677	ST-677	CP010495	CjeCJ677CC538-H-06 prophage 2
	Campylobacter jejuni strain SO-14	duck	Finland	4776	ST-692	PQZJ01000000	CjeSO-14-NH-14 prophage
	Campylobacter jejuni strain SO-17	duck	Finland	7842	ST-692	PQZH01000000	CjeSO-17-NH-14 prophage
	Campylobacter jejuni strain SO-26	duck	Finland	4776	ST-692	PQZD01000000	CjeSO-26-NH-14 prophage
	Campylobacter jejuni strain SO-37	duck	Finland	2839	n.a.	PQZA01000000	CjeSO-37-NH-14 prophage
	Campylobacter jejuni strain XZJ48	chicken	China	7512	ST-353	SZOP01000000	CjeXZJ48-NH-14 prophage
	Campylobacter jejuni strain XZJ52	chicken	China	7512	ST-353	SZWG01000000	CjeXZJ52-NH-14 prophage
	Campylobacter jejuni subsp. jejuni strain CFSAN065355	rhesus monkey	Brazil	2042	n.a.	PHZE01000000	CjeCFSAN065355-NH-00 prophage
	Campylobacter jejuni subsp. jejuni strain HPC5	chicken	United Kingdom	356	ST-353	CP032316	CjeHPC5-NH-01 prophage
	Campylobacter jejuni subsp. jejuni strain MTVDSCj20	chicken	United States	8785	ST-45	CP008787.1	CjeMTVDSCj20-NH-13 prophage
	C. Database isolates harboring CJIE4-like prophages
	Isolate of origin	Host of isolation	Country of isolation	ST	CC	Isolate GenBank Accession	Prophage designation
	Campylobacter coli CVM 41970	human	United States	8173	n.a.	JAJH01000018.1	CcoCVM41970-H-11 prophage
	Campylobacter jejuni RC013	chicken	United Kingdom	574	ST-574	CYQA01000020.1	CjeRC013-NH-11 prophage
	Campylobacter jejuni strain PUCV-2	human	Chile	353	ST-353	SSMA01000001.1	CjePUCV-2-H-18 prophage
	Campylobacter jejuni strain 51037	chicken	United States	939	ST-353	NZ_AIPB00000000.1	Cje51037-NH prophage
	Campylobacter jejuni subsp. jejuni strain 00-6200	human	Canada	806	ST-21	CP010307.1	Cje00-6200-H-00 prophage
	Campylobacter jejuni subsp. jejuni strain CFSAN065299	human	Brazil	353	ST-353	PIBE01000002.1	CjeCFSAN065299-H-03 prophage
	Campylobacter jejuni subsp. jejuni strain CFSAN065409	chicken	Brazil	353	ST-353	PHXE01000016.1	CjeCFSAN065409-NH-15 prophage
	Campylobacter jejuni subsp. jejuni strain CFSAN065410	chicken	Brazil	353	ST-353	PHXD01000010.1	CjeCFSAN065410-NH-15 prophage
	Campylobacter jejuni subsp. jejuni strain CFSAN065411	chicken	Brazil	353	ST-353	PITS01000001.1	CjeCFSAN065411-NH-15 prophage
	ST, sequence-type;
	CC, clonal complex;
	n.a., not assigned;
	*, the identified prophages received the name of its isolate of origin; when two prophages were found within the same isolate, both received the name of its isolate of origin and were numbered 1 and 2 (Table S4).
