# Supplementary material for: Cryptic Prophages Contribution for Campylobacter jejuni and Campylobacter coli Introgression
Source: Microorganisms. 2022 Feb 26;10(3):516. doi: 10.3390/microorganisms10030516 (PMC8955182; doi:10.3390/microorganisms10030516)
Supplement: Supplementary file 1 [file microorganisms-10-00516-s001.zip › Table S6.xlsx]

## Sheet: Table S6
	Table S6. Presence of C. coli- (A) and C. jejuni-harbored (B) prophages in different studies. Presence ratios of CJIE1 and CJIE4 prophages in C. coli (A) and C. jejuni (B) genomes assessed in the current work (*) and in several other studies. For the study of Kovanen and colleagues (2019) [43], three populations were analysed based on Campylobacter spp. hosting organism. On the work by French and…
	A - C. coli isolates	CJIE1	CJIE4
	Parker and colleagues (2006)[42]	0.1667	0
	B - C. jejuni isolates	CJIE1	CJIE4
	Parker and colleagues (2006) [42]	0.2836	0.209
	Kovanen and colleagues (2019), jackdow isolates population [43]	0.2	0.14
	Kovanen and colleagues (2019), mallard isolates population [43]	0.03	0.03
	Kovanen and colleagues (2019), pheasant isolates population [43]	0	1
	French and colleagues (2019), antibiotic-resistant population [53]	0.996	0.65
