# Supplementary material for: Cryptic Prophages Contribution for Campylobacter jejuni and Campylobacter coli Introgression
Source: Microorganisms. 2022 Feb 26;10(3):516. doi: 10.3390/microorganisms10030516 (PMC8955182; doi:10.3390/microorganisms10030516)
Supplement: Supplementary file 1 [file microorganisms-10-00516-s001.zip › Table S7.xlsx]

## Sheet: Table S7
	Table S7. ABBA-BABA test considering the following tree sample organization (((P1, P2) P3) P4)). A, CJIE4-like prophages. cje – CJIE4-like prophages present in C. jejuni; cco_i – CJIE4-like prophages in C. coli that appear to be introgressed; cco – CJIE4-like prophages in C. coli grouped in a distinct cluster. B, CCIE2- and CJIE2-like prophages. cje – CJIE2-like prophages present in C. jejuni gro…
	A
	p1	p2	p3	p4 (outgroup)	D stat	block	Z-score	fd (with P3 divided in two populations) *	95% confidence interval of fd
	cje	cco_i	cco	Mu	-0,0514	1000	-0,288
	cco	cco_i	cje	Mu	0,6426	1000	7,583	0,8831	[0.7696; 0.9965]
	B
	p1	p2	p3	p4 (outgroup)	D stat	block	Z-score	fd (with P3 divided in two populations)	95% confidence interval of fd
	cje	cje_i	cco	Mu	0,3696	1000	4,958	0,3932	[0.2495; 0.5369]
	cco	cje_i	cje	Mu	0,3144	1000	5,572	0,3946	[0.2188; 0.5703]
	*, the statistic fd was used to estimate admixture proportion with a 1000 bp window when the Z-score was greater than 3.
